# Supplementary material for: Associations Between Inflammatory Potential of Diet with the Risk of All-Cause Mortality and Greenhouse Gas Emissions in Chinese Adults
Source: Nutrients. 2025 Mar 30;17(7):1218. doi: 10.3390/nu17071218 (PMC11990721; doi:10.3390/nu17071218)
Supplement: Supplementary file 1 [file nutrients-17-01218-s001.zip]

Archive with 1 entries (1 files):
- nutrients-3520349-supplementary.pdf
